# Supplementary material for: Managing Accident Prevention in Ski Resorts: Participants’ Actual Velocities in Slow Zones
Source: Int J Environ Res Public Health. 2023 Mar 29;20(7):5302. doi: 10.3390/ijerph20075302 (PMC10094303; doi:10.3390/ijerph20075302)
Supplement: Supplementary file 1 [file ijerph-20-05302-s001.zip]

Archive with 1 entries (1 files):
- ijerph-2274672-supplementary.xlsx
