# Supplementary material for: Managing Accident Prevention in Ski Resorts: Participants’ Actual Velocities in Slow Zones
Source: Int J Environ Res Public Health. 2023 Mar 29;20(7):5302. doi: 10.3390/ijerph20075302 (PMC10094303; doi:10.3390/ijerph20075302)
Supplement: Supplementary file 1 [file ijerph-20-05302-s001.zip › ijerph-2274672-supplementary.xlsx]

## Sheet: Casos
										Personal Factors:		Environmental Conditions
	RECORDS									Gender: 1=Male; 2=Female		Visibility: 1=Good; 2=Moderate; 3=Poor
										Modality: 1=Ski; 2=Snowboard		Quality of snow: 1=Grippy; 2=Icy; 3=Wet
	PERSONAL FACTORS				SPEED	ENVIRONMENTAL CONDITIONS				Helmet use: 1=Yes; 2=No
Nº	Gender	Modality	Helmet Use	Skill Level	Max. Speed	Visibility	Qualty. of snow			Skill level: 1=Less-skilled; 2=More-Skilled
1	1	1	2	1	41.3	2	3
2	1	1	1	1	39.8	2	2
3	1	1	2	1	39.6	1	1
4	1	1	1	1	39.6	1	1
5	1	1	2	1	39.5	1	3
6	1	1	1	1	38.8	2	1
7	1	1	1	1	38.7	2	3
8	1	1	1	1	42.1	1	3
9	1	1	2	1	41.8	1	3
10	1	1	1	1	42.6	1	3
11	1	1	2	1	42.4	2	1
12	1	1	1	1	42.3	2	2
13	1	1	1	1	42.2	2	3
14	1	1	2	1	33.3	2	2
15	1	1	1	1	33.2	1	2
16	1	1	1	1	32.8	2	3
17	1	1	2	1	32.6	2	2
18	1	1	2	1	32.6	2	2
19	1	1	1	1	32.5	2	3
20	1	1	2	1	32.8	2	3
21	1	1	1	1	32.7	2	2
22	1	1	1	1	37.1	2	1
23	1	1	1	1	35.8	2	2
24	1	1	1	1	34.6	2	2
25	1	1	1	1	34.4	2	2
26	1	1	2	1	34.3	2	2
27	1	1	1	1	34.2	2	1
28	1	1	1	1	33.3	2	2
29	1	1	2	1	33.2	1	2
30	1	1	1	1	32.8	2	3
31	1	1	1	1	32.6	2	2
32	1	1	1	1	32.6	2	1
33	1	1	1	1	32.5	2	3
34	1	1	2	1	31.8	2	2
35	1	1	1	1	42.2	1	1
36	1	1	1	1	41.3	2	3
37	1	1	1	1	39.2	2	1
38	1	1	2	1	39.8	2	3
39	1	1	1	1	39.6	1	3
40	1	1	2	1	39.6	1	3
41	1	1	1	1	39.5	1	3
42	1	1	2	1	39.8	2	3
43	1	1	1	1	38.7	2	3
44	1	1	1	1	44.1	2	3
45	1	1	1	1	35.8	2	3
46	1	1	1	1	34.6	2	3
47	1	1	2	1	34.4	2	2
48	1	1	2	1	34.3	2	2
49	1	1	2	1	33.2	2	3
50	1	1	2	1	33.3	2	3
51	1	1	1	1	33.2	2	3
52	1	1	1	1	32.8	2	1
53	1	1	1	1	32.6	2	1
54	1	1	1	1	32.6	2	1
55	1	1	1	1	32.5	2	3
56	1	1	1	1	32.8	2	1
57	1	1	1	1	32.7	2	2
58	1	1	1	1	38.1	2	1
59	1	1	2	1	35.8	2	3
60	1	1	1	1	34.6	2	3
61	1	1	1	1	34.4	2	2
62	1	1	1	1	34.3	2	2
63	1	1	2	1	34.2	2	1
64	1	1	1	1	34.3	2	3
65	1	1	1	1	34.2	2	1
66	1	1	1	1	33.8	1	3
67	1	1	2	1	33.6	2	1
68	1	1	1	1	33.6	2	1
69	1	1	1	1	33.5	2	2
70	1	1	2	1	42.4	2	1
71	1	1	1	1	42.3	2	2
72	1	1	1	1	42.2	1	1
73	1	1	1	1	41.3	1	3
74	1	1	1	1	41.2	2	3
75	1	1	1	1	39.8	1	1
76	1	1	2	1	39.6	1	3
77	1	1	1	1	33.6	2	2
78	1	1	2	1	33.5	2	2
79	1	1	2	1	32.8	2	3
80	1	1	2	1	32.7	2	2
81	1	1	1	1	37.1	2	3
82	1	1	1	1	35.8	2	2
83	1	1	2	1	34.6	2	3
84	1	1	1	1	34.4	2	1
85	1	1	1	1	34.3	2	3
86	1	1	2	1	35.2	2	2
87	1	1	1	1	34.3	2	2
88	1	1	1	1	34.2	2	1
89	1	1	1	1	33.8	1	3
90	1	1	2	1	32.6	2	1
91	1	1	2	1	32.6	2	1
92	1	1	1	1	33.5	2	1
93	1	1	1	1	32.8	2	3
94	1	1	2	1	35.4	2	1
95	1	1	1	1	35.3	2	2
96	1	1	2	1	35.2	2	2
97	1	1	1	1	34.3	2	2
98	1	1	1	1	34.2	2	1
99	1	1	1	1	34.8	2	2
100	1	1	2	1	34.6	2	3
101	1	1	1	1	27.6	3	3
102	1	1	2	1	27.5	3	2
103	1	1	1	1	26.8	3	2
104	1	1	1	1	26.7	3	2
105	1	1	1	1	32.1	3	1
106	1	1	2	1	31.8	2	2
107	1	1	1	1	29.6	3	1
108	1	1	2	1	29.4	3	2
109	1	1	1	1	29.3	3	1
110	1	1	1	1	29.2	3	1
111	1	1	1	1	28.3	3	1
112	1	1	1	1	34.6	2	3
113	1	1	2	1	34.4	2	1
114	1	1	1	1	34.3	2	1
115	1	1	2	1	34.2	2	1
116	1	1	1	1	33.3	2	3
117	1	1	2	1	33.2	2	2
118	1	1	1	1	32.8	2	2
119	1	1	1	1	32.6	2	3
120	1	1	1	1	32.6	2	3
121	1	1	2	1	32.5	3	1
122	1	1	1	1	31.8	3	1
123	1	1	2	1	42.2	1	3
124	1	1	1	1	41.3	1	3
125	1	1	1	1	39.2	2	1
126	1	1	1	1	39.8	1	1
127	1	1	2	1	39.6	1	3
128	1	1	1	1	39.6	1	3
129	1	1	1	1	39.5	2	1
130	1	1	1	1	39.8	1	1
131	1	1	1	1	38.7	2	3
132	1	1	1	1	44.1	1	1
133	1	1	1	1	35.8	2	2
134	1	1	1	1	34.6	2	2
135	1	1	2	1	34.4	2	1
136	1	1	1	1	34.3	2	1
137	1	1	1	1	33.2	2	2
138	1	1	1	1	33.3	2	3
139	1	1	1	1	33.2	2	2
140	1	1	2	1	32.8	2	2
141	1	1	1	1	32.6	2	3
142	1	1	1	1	32.6	2	3
143	1	1	2	1	32.5	3	1
144	1	1	1	1	32.8	2	1
145	1	1	2	1	32.7	2	2
146	1	1	2	1	38.1	2	1
147	1	1	1	1	35.8	2	2
148	1	1	2	1	34.6	2	2
149	1	1	1	1	34.4	2	1
150	1	1	2	1	34.3	2	2
151	1	1	1	1	34.2	2	1
152	1	1	2	1	34.3	2	2
153	1	1	1	1	34.2	2	2
154	1	1	2	1	33.8	1	3
155	1	1	1	1	33.6	2	2
156	1	1	1	1	33.6	2	2
157	1	1	1	1	33.5	2	1
158	1	1	1	1	42.4	2	1
159	1	1	2	1	42.3	2	2
160	1	1	1	1	42.2	1	3
161	1	1	1	1	41.3	2	3
162	1	1	1	1	41.2	1	3
163	1	1	2	1	39.8	2	3
164	1	1	1	2	77.1	1	1
165	1	1	1	2	75.8	1	1
166	1	1	1	2	74.6	1	1
167	1	1	1	2	74.4	1	1
168	1	1	1	2	74.3	1	2
169	1	1	1	2	74.2	1	2
170	1	1	1	2	73.3	1	1
171	1	1	1	2	73.2	1	1
172	1	1	2	2	72.8	1	1
173	1	1	1	2	72.6	1	1
174	1	1	1	2	72.6	1	1
175	1	1	1	2	72.5	1	1
176	1	1	2	2	71.8	1	1
177	1	1	1	2	71.7	1	2
178	1	1	2	2	71.7	1	2
179	1	1	1	2	71.6	1	1
180	1	1	2	2	71.4	1	1
181	1	1	1	2	72.4	1	1
182	1	1	2	2	71.3	1	1
183	1	1	1	2	71.2	1	1
184	1	1	1	2	70.1	1	1
185	1	1	2	2	69.8	1	1
186	1	1	1	2	67.6	1	1
187	1	1	1	2	67.4	1	1
188	1	1	2	2	67.3	2	1
189	1	1	1	2	67.2	1	1
190	1	1	1	2	66.3	1	1
191	1	1	1	2	81.7	1	1
192	1	1	1	2	76.1	1	1
193	1	1	1	2	74.8	1	1
194	1	1	2	2	74.6	1	1
195	1	1	1	2	74.4	1	1
196	1	1	2	2	74.3	1	1
197	1	1	1	2	74.2	1	2
198	1	1	2	2	74.3	1	1
199	1	1	1	2	74.2	1	2
200	1	1	2	2	72.8	1	1
201	1	1	1	2	72.6	1	1
202	1	1	1	2	72.6	1	1
203	1	1	1	2	72.5	1	1
204	1	1	1	2	71.8	1	1
205	1	1	2	2	71.7	1	2
206	1	1	1	2	77.1	1	1
207	1	1	1	2	75.8	1	1
208	1	1	2	2	74.6	1	1
209	1	1	1	2	67.4	1	1
210	1	1	2	2	67.3	2	1
211	1	1	2	2	67.2	1	1
212	1	1	1	2	66.3	1	1
213	1	1	1	2	66.2	1	1
214	1	1	2	2	65.8	1	2
215	1	1	1	2	65.6	2	1
216	1	1	2	2	65.6	2	1
217	1	1	1	2	65.5	1	1
218	1	1	2	2	64.8	1	1
219	1	1	1	2	64.7	1	1
220	1	1	1	2	70.1	1	1
221	1	1	2	2	68.8	1	1
222	1	1	1	2	67.6	1	1
223	1	1	2	2	67.4	1	2
224	1	1	1	2	67.3	1	1
225	1	1	1	2	71.8	1	1
226	1	1	2	2	71.7	1	1
227	1	1	1	2	77.1	1	1
228	1	1	1	2	75.8	1	1
229	1	1	1	2	74.6	1	1
230	1	1	1	2	67.4	1	2
231	1	1	1	2	67.3	1	1
232	1	1	2	2	67.2	1	1
233	1	1	1	2	66.3	1	1
234	1	1	2	2	66.2	1	1
235	1	1	2	2	65.8	1	2
236	1	1	1	2	65.6	1	1
237	1	1	2	2	65.6	1	1
238	1	1	1	2	65.5	1	1
239	1	1	1	2	64.8	1	1
240	1	1	1	2	64.7	1	1
241	1	1	1	2	70.1	1	1
242	1	1	1	2	67.8	2	1
243	1	1	2	2	66.6	1	1
244	1	1	1	2	66.7	1	1
245	1	1	1	2	72.1	1	2
246	1	1	1	2	62.8	2	1
247	1	1	1	2	61.6	1	1
248	1	1	1	2	61.4	2	1
249	1	1	2	2	61.3	2	1
250	1	1	1	2	61.2	1	2
251	1	1	1	2	60.3	2	1
252	1	1	1	2	60.2	2	1
253	1	1	2	2	60.8	1	1
254	1	1	1	2	60.6	2	1
255	1	1	1	2	60.6	2	1
256	1	1	1	2	60.5	2	1
257	1	1	2	2	60.8	1	1
258	1	1	1	2	60.7	2	1
259	1	1	2	2	64.1	2	1
260	1	1	1	2	62.8	2	1
261	1	1	1	2	61.6	1	1
262	1	1	1	2	71.8	1	1
263	1	1	1	2	71.7	1	1
264	1	1	2	2	71.7	1	1
265	1	1	1	2	71.6	1	1
266	1	1	2	2	71.4	1	1
267	1	1	1	2	72.4	1	1
268	1	1	1	2	71.3	1	1
269	1	1	2	2	71.2	1	1
270	1	1	1	2	70.1	1	1
271	1	1	1	2	69.8	1	1
272	1	1	1	2	67.6	1	1
273	1	1	1	2	67.4	1	2
274	1	1	1	2	67.3	1	2
275	1	1	2	2	67.2	1	1
276	1	1	1	2	66.3	1	1
277	1	1	2	2	67.4	1	1
278	1	1	1	2	69.6	1	1
279	1	1	1	2	68.9	1	1
280	1	1	2	2	71.1	1	1
281	1	1	1	2	57.4	2	1
282	1	1	1	2	67.4	1	1
283	1	1	1	2	71.2	1	1
284	1	1	2	2	66	1	1
285	1	1	2	2	69.2	1	1
286	1	1	1	2	72.1	1	2
287	1	1	2	2	69.6	1	1
288	1	1	1	2	68.1	1	1
289	1	1	2	2	74.4	1	1
290	1	1	2	2	68.6	1	1
291	1	1	1	2	66.1	1	1
292	1	1	1	2	67	1	1
293	1	1	1	2	68.2	1	1
294	1	1	1	2	69.9	1	1
295	1	1	1	2	71.1	1	1
296	1	1	2	2	66.6	1	1
297	1	1	1	2	53.5	1	1
298	1	1	2	2	71.1	1	1
299	1	1	1	2	73.5	1	1
300	1	1	2	2	65.2	1	1
301	1	1	1	2	63	1	2
302	1	1	2	2	67.3	1	2
303	1	1	1	2	67.6	1	2
304	1	1	2	2	42.9	2	1
305	1	1	1	2	71.4	1	1
306	1	1	1	2	73.4	1	1
307	1	1	2	2	62.9	2	1
308	1	1	1	2	63.5	2	1
309	1	1	2	2	61	2	1
310	1	1	1	2	73.5	1	1
311	1	1	2	2	71	1	1
312	1	1	2	2	77.6	1	1
313	1	1	1	2	71.9	1	1
314	1	1	1	2	68.4	1	1
315	1	1	1	2	61.7	1	1
316	1	1	2	2	62.2	1	1
317	1	1	1	2	63.6	1	1
318	1	1	1	2	64.1	2	1
319	1	1	2	2	53	2	1
320	1	1	2	2	66.4	1	1
321	1	1	1	2	67	1	1
322	1	1	1	2	66.1	1	1
323	1	1	1	2	68.3	1	1
324	1	1	1	2	55.5	2	1
325	1	1	1	2	68.9	1	1
326	1	1	1	2	68.2	1	1
327	1	1	2	2	66.6	1	1
328	1	1	1	2	72.9	1	1
329	1	1	1	2	72.2	1	1
330	1	1	2	2	66.1	1	1
331	1	1	1	2	67.6	1	2
332	1	1	2	2	67.1	1	1
333	1	1	1	2	51.4	2	3
334	1	1	1	2	74.4	1	1
335	1	1	1	2	71.1	1	1
336	1	1	1	2	70.3	1	2
337	1	1	1	2	67.7	1	1
338	1	1	2	2	66.5	1	1
339	1	1	2	2	53.5	1	1
340	1	1	1	2	68.3	1	1
341	1	1	1	2	67.1	1	1
342	1	1	1	2	70.1	1	1
343	1	1	2	2	73	1	1
344	1	1	2	2	76.2	1	1
345	1	1	2	2	74.6	1	1
346	1	1	1	2	76.4	1	1
347	1	1	2	2	73.1	1	1
348	1	1	2	2	68	2	1
349	1	1	1	2	67.2	1	1
350	1	1	1	2	65.5	1	1
351	1	1	1	2	69.9	1	1
352	1	1	2	2	59.6	2	1
353	1	1	2	2	51.7	2	1
354	1	1	1	2	70.1	1	1
355	1	1	1	2	66	1	1
356	1	1	1	2	67.3	1	1
357	1	1	2	2	68.4	1	1
358	1	1	1	2	68.9	1	1
359	1	1	2	2	71.1	1	1
360	1	1	1	2	54.4	2	1
361	1	1	2	2	70.2	1	2
362	1	1	1	2	69.7	1	1
363	1	1	1	2	73.6	1	1
364	1	1	1	2	66	1	1
365	1	1	2	2	67.1	1	1
366	1	1	2	2	68.6	1	1
367	1	1	1	2	69.9	1	1
368	1	1	2	2	58.1	1	3
369	1	1	1	2	62.2	1	1
370	1	1	2	2	57.1	1	3
371	1	1	1	2	68.5	1	1
372	1	1	2	2	66.7	1	1
373	1	1	1	2	70.2	1	1
374	1	1	1	2	75	1	1
375	1	1	1	2	76	1	1
376	1	1	1	2	63.4	1	1
377	1	1	2	2	67	1	1
378	1	1	1	2	49.9	1	3
379	1	1	2	2	72.1	1	1
380	1	1	1	2	58.4	1	3
381	1	1	1	2	57.1	1	3
382	1	1	1	2	78.9	1	1
383	1	1	2	2	75.1	1	1
384	1	1	1	2	72.9	1	1
385	1	1	2	2	59.5	2	1
386	1	1	2	2	68.1	1	2
387	1	1	1	2	72	1	1
388	1	1	1	2	73.2	1	1
389	1	1	1	2	69.5	1	1
390	1	1	2	2	72.9	1	1
391	1	1	2	2	52.5	1	1
392	1	1	2	2	68.6	1	1
393	1	1	1	2	66.2	1	1
394	1	1	1	2	71.7	1	1
395	1	1	2	2	70.1	1	1
396	1	1	1	2	58.9	1	2
397	1	1	2	2	62	1	1
398	1	1	2	2	68.1	1	2
399	1	1	1	2	76.1	1	1
400	1	1	1	2	67.4	1	1
401	1	1	2	2	53.2	1	1
402	1	1	1	2	70.1	1	1
403	1	1	2	2	71.9	1	1
404	1	1	1	2	69.6	1	1
405	1	1	2	2	68.1	1	2
406	1	1	1	2	72.2	1	1
407	1	1	2	2	73	1	1
408	1	1	1	2	67.2	1	1
409	1	1	1	2	63.7	2	1
410	1	1	2	2	52.7	1	1
411	1	1	1	2	64.1	2	1
412	1	1	2	2	63.5	2	1
413	1	1	2	2	73.4	1	1
414	1	1	2	2	62.9	2	1
415	1	1	2	2	63.5	1	2
416	1	1	2	2	61	2	1
417	1	1	1	2	73.5	1	1
418	1	1	2	2	71	1	1
419	1	1	1	2	77.6	1	1
420	1	1	2	2	71.9	1	1
421	1	1	1	2	68.4	1	1
422	1	1	1	2	61.7	1	1
423	1	1	1	2	62.2	1	1
424	1	1	1	2	63.6	1	1
425	1	1	1	2	64.1	2	1
426	1	1	1	2	53	2	1
427	1	1	1	2	66.4	1	1
428	1	1	1	2	67	1	1
429	1	1	1	2	66.1	1	1
430	1	1	2	2	68.3	1	1
431	1	1	1	2	55.5	2	1
432	1	1	2	2	68.9	1	1
433	1	1	1	2	70.1	1	1
434	1	1	2	2	73	1	1
435	1	1	1	2	76.2	1	1
436	1	1	2	2	71.1	1	1
437	1	1	1	2	74.3	1	1
438	1	1	2	2	66.9	1	1
439	1	1	1	2	58.1	2	1
440	1	1	1	2	69.5	1	1
441	1	1	1	2	72.2	1	1
442	1	1	1	2	73	1	1
443	1	1	1	2	68.7	1	1
444	1	1	2	2	67.4	1	1
445	1	1	1	2	69.6	1	1
446	1	1	2	2	68.9	1	1
447	1	1	1	2	71.1	1	1
448	1	1	2	2	57.4	1	3
449	1	1	1	2	67.4	1	1
450	1	1	1	2	71.2	1	1
451	1	1	1	2	66	1	2
452	1	1	2	2	69.2	1	1
453	1	1	1	2	72.1	1	1
454	1	1	2	2	69.6	1	1
455	1	1	1	2	68.1	1	1
456	1	1	1	2	74.4	1	2
457	1	1	1	2	68.6	1	1
458	1	1	2	2	66.1	1	1
459	1	1	1	2	67	1	1
460	1	1	1	2	68.2	1	1
461	1	1	2	2	69.9	1	1
462	1	1	1	2	71.1	1	1
463	1	1	1	2	66.6	1	1
464	1	1	1	2	53.5	1	1
465	1	1	2	2	71.1	1	1
466	1	1	1	2	73.5	1	1
467	1	1	1	2	65.2	1	1
468	1	1	1	2	63	2	1
469	1	1	2	2	64.1	2	1
470	1	1	1	2	63.5	1	2
471	1	1	1	2	66.1	1	1
472	1	1	1	2	57	2	1
473	1	1	1	2	73.4	1	1
474	1	1	2	2	62.9	2	1
475	1	1	1	2	63.5	1	2
476	1	1	1	2	61	2	1
477	1	1	2	2	73.5	1	1
478	1	1	2	2	71	1	1
479	1	1	1	2	77.6	1	1
480	1	1	2	2	71.9	1	1
481	1	1	2	2	68.4	1	1
482	1	1	2	2	61.7	1	1
483	1	1	1	2	62.2	1	1
484	1	1	2	2	63.6	2	1
485	1	1	1	2	64.1	2	1
486	1	1	1	2	53	2	3
487	1	1	1	2	66.4	1	1
488	1	1	1	2	67	1	1
489	1	1	1	2	66.1	1	1
490	1	1	2	2	68.3	1	1
491	1	1	1	2	64	2	1
492	1	1	1	2	70.4	1	1
493	1	1	1	2	72.1	1	1
494	1	1	2	2	63.7	1	1
495	1	1	1	2	57.2	2	1
496	1	1	1	2	72	1	1
497	1	1	2	2	73.2	1	1
498	1	1	1	2	69.5	1	1
499	1	1	1	2	72.9	1	1
500	1	1	1	2	52.5	2	1
501	1	1	1	2	68.6	1	1
502	1	1	1	2	66.2	1	1
503	1	1	1	2	71.7	1	1
504	1	1	1	2	70.1	1	1
505	1	1	2	2	58.9	1	2
506	1	1	1	2	62	1	1
507	1	1	2	2	68.1	1	1
508	1	1	1	2	76.1	1	1
509	1	1	1	2	67.4	1	1
510	1	1	1	2	53.2	1	1
511	1	1	1	2	70.1	1	1
512	1	1	2	2	71.9	1	1
513	1	1	1	2	69.6	1	1
514	1	1	2	2	68.1	1	1
515	1	1	1	2	72.2	1	1
516	1	1	2	2	67.6	1	1
517	1	1	1	2	67.4	1	1
518	1	1	1	2	67.3	1	1
519	1	1	1	2	67.2	1	1
520	1	1	1	2	66.3	1	1
521	1	1	2	2	81.6	1	1
522	1	1	1	2	76.1	1	1
523	1	1	1	2	74.8	1	1
524	1	1	1	2	74.6	1	1
525	1	1	2	2	74.4	1	1
526	1	1	1	2	74.3	1	1
527	1	1	1	2	74.2	1	1
528	1	1	2	2	74.3	1	1
529	1	1	1	2	74.2	1	1
530	1	1	2	2	72.8	1	1
531	1	1	2	2	72.6	1	1
532	1	1	1	2	72.6	1	1
533	1	1	2	2	72.5	1	1
534	1	1	2	2	71.8	1	1
535	1	1	1	2	71.7	1	1
536	1	1	1	2	67.3	1	1
537	1	1	1	2	67.2	1	1
538	1	1	1	2	66.3	1	1
539	1	1	2	2	66.2	1	1
540	1	1	2	2	65.8	2	1
541	1	1	1	2	65.6	1	1
542	1	2	2	1	37.5	2	3
543	1	2	1	1	36.1	2	3
544	1	2	2	1	35.9	2	3
545	1	2	1	1	35.9	2	2
546	1	2	2	1	35.8	2	2
547	1	2	1	1	35.1	2	3
548	1	2	2	1	35	2	3
549	1	2	1	1	38.4	2	1
550	1	2	1	1	38.1	2	3
551	1	2	2	1	38.9	2	1
552	1	2	1	1	38.7	2	3
553	1	2	2	1	38.6	2	1
554	1	2	1	1	38.5	2	1
555	1	2	1	1	29.6	3	1
556	1	2	2	1	29.5	3	1
557	1	2	1	1	29.1	3	1
558	1	2	2	1	28.9	3	1
559	1	2	1	1	28.9	3	1
560	1	2	1	1	28.8	3	1
561	1	2	1	1	29.1	3	1
562	1	2	1	1	29	3	1
563	1	2	2	1	33.4	2	1
564	1	2	2	1	32.1	2	2
565	1	2	1	1	30.9	3	1
566	1	2	2	1	30.7	3	1
567	1	2	2	1	30.6	3	1
568	1	2	2	1	30.5	3	1
569	1	2	1	1	29.6	3	1
570	1	2	2	1	29.5	3	1
571	1	2	1	1	29.1	3	1
572	1	2	2	1	28.9	3	3
573	1	2	1	1	28.9	3	3
574	1	2	1	1	28.8	3	1
575	1	2	1	1	28.1	3	1
576	1	2	1	1	35.3	2	2
577	1	2	1	1	26.7	3	1
578	1	2	1	2	61.9	1	1
579	1	2	2	2	60.6	2	1
580	1	2	1	2	59.4	2	1
581	1	2	1	2	59.2	2	1
582	1	2	1	2	59.1	2	3
583	1	2	2	2	59	1	1
584	1	2	1	2	58.1	2	1
585	1	2	1	2	58	2	1
586	1	2	2	2	57.6	1	3
587	1	2	1	2	57.4	1	3
588	1	2	2	2	57.4	2	1
589	1	2	1	2	57.3	2	1
590	1	2	2	2	56.6	2	1
591	1	2	1	2	56.5	1	2
592	1	2	1	2	56.5	1	2
593	1	2	1	2	56.4	1	3
594	1	2	2	2	56.2	1	1
595	1	2	1	2	57.2	2	1
596	1	2	1	2	56.1	1	3
597	1	2	2	2	56	1	3
598	1	2	1	2	54.9	1	3
599	1	2	2	2	54.6	2	1
600	1	2	1	2	52.4	2	1
601	1	2	1	2	52.2	2	1
602	1	2	1	2	52.1	2	1
603	1	2	2	2	52	2	1
604	1	2	1	2	51.1	1	2
605	1	2	1	2	66.5	1	1
606	1	2	2	2	60.9	2	1
607	1	2	1	2	59.6	2	1
608	1	2	2	2	59.4	2	1
609	1	2	2	2	56.2	1	1
610	1	2	1	2	59.1	2	3
611	1	2	1	2	57	2	1
612	1	2	2	2	59.1	1	1
613	1	2	1	2	59	1	1
614	1	2	1	2	57.6	2	1
615	1	2	2	2	57.4	2	1
616	1	2	1	2	57.4	2	1
617	1	2	1	2	57.3	1	1
618	1	2	1	2	56.6	1	2
619	2	1	2	1	36.9	2	2
620	2	1	1	1	35.5	2	1
621	2	1	1	1	35.3	2	1
622	2	1	1	1	35.3	2	1
623	2	1	1	1	35.2	2	3
624	2	1	1	1	34.5	2	2
625	2	1	2	1	34.4	2	2
626	2	1	1	1	37.8	2	3
627	2	1	1	1	37.5	2	1
628	2	1	2	1	38.3	2	2
629	2	1	1	1	38.1	2	3
630	2	1	1	1	38	1	1
631	2	1	2	1	37.9	1	1
632	2	1	1	1	29	3	2
633	2	1	2	1	28.9	3	3
634	2	1	1	1	28.5	3	3
635	2	1	1	1	28.3	3	1
636	2	1	2	1	28.3	3	1
637	2	1	1	1	28.2	3	3
638	2	1	2	1	28.5	3	1
639	2	1	2	1	28.4	3	2
640	2	1	1	1	32.8	2	1
641	2	1	1	1	31.5	3	1
642	2	1	1	1	30.3	2	3
643	2	1	2	1	30.1	3	1
644	2	1	1	1	30	3	1
645	2	1	2	1	29.9	3	1
646	2	1	1	1	29	3	2
647	2	1	2	1	28.9	3	1
648	2	1	1	1	28.5	3	1
649	2	1	2	1	28.3	3	1
650	2	1	1	1	28.3	3	1
651	2	1	2	1	28.2	3	3
652	2	1	2	1	27.5	3	2
653	2	1	2	1	37.9	2	3
654	2	1	1	1	37	2	3
655	2	1	1	1	34.9	2	3
656	2	1	1	1	35.5	2	3
657	2	1	2	1	35.3	2	1
658	2	1	1	1	35.3	2	1
659	2	1	1	1	35.2	2	3
660	2	1	1	1	35.5	2	3
661	2	1	2	1	34.4	2	2
662	2	1	1	1	39.8	2	2
663	2	1	2	1	31.5	3	1
664	2	1	1	1	30.3	2	3
665	2	1	1	1	30.1	3	1
666	2	1	1	1	30	3	1
667	2	1	1	1	28.9	3	1
668	2	1	2	1	29	3	1
669	2	1	1	1	28.9	3	1
670	2	1	2	1	28.5	3	1
671	2	1	1	1	28.3	3	2
672	2	1	1	1	28.3	3	2
673	2	1	2	1	28.2	3	1
674	2	1	1	1	28.5	3	1
675	2	1	2	1	28.4	3	3
676	2	1	2	1	33.8	2	2
677	2	1	1	1	31.5	3	1
678	2	1	2	1	30.3	2	3
679	2	1	1	1	30.1	3	1
680	2	1	2	1	30	3	1
681	2	1	2	1	29.9	3	1
682	2	1	1	1	30	3	1
683	2	1	2	1	29.9	3	1
684	2	1	2	1	29.5	3	1
685	2	1	1	1	29.3	2	2
686	2	1	2	1	29.3	2	2
687	2	1	2	1	29.2	3	1
688	2	1	2	1	38.1	2	3
689	2	1	1	1	38	1	1
690	2	1	1	1	37.9	2	3
691	2	1	1	1	37	2	2
692	2	1	1	1	36.9	2	1
693	2	1	2	1	35.5	2	3
694	2	1	1	1	35.3	2	2
695	2	1	2	1	29.3	2	2
696	2	1	2	1	29.2	3	1
697	2	1	1	1	28.5	3	1
698	2	1	2	1	28.4	3	3
699	2	1	1	1	32.8	2	1
700	2	1	2	1	31.5	3	1
701	2	1	1	1	30.3	3	1
702	2	1	2	1	30.1	3	1
703	2	1	1	1	30	3	1
704	2	1	2	1	30.9	3	1
705	2	1	1	1	30	3	1
706	2	1	1	1	29.9	3	1
707	2	1	2	1	29.5	3	2
708	2	1	2	1	28.3	3	1
709	2	1	1	1	28.3	3	1
710	2	1	1	1	29.2	3	1
711	2	1	2	1	28.5	3	2
712	2	1	1	1	31.1	2	1
713	2	1	2	1	31	2	2
714	2	1	1	1	30.9	3	1
715	2	1	1	1	30	3	1
716	2	1	2	1	29.9	3	1
717	2	1	2	1	30.5	3	1
718	2	1	1	1	30.3	3	1
719	2	1	2	1	23.3	3	3
720	2	1	1	1	23.2	3	2
721	2	1	1	1	22.5	3	2
722	2	1	1	1	22.4	3	2
723	2	1	2	1	27.8	3	3
724	2	1	2	1	27.5	3	2
725	2	1	1	1	25.3	3	1
726	2	1	2	1	25.1	3	1
727	2	1	1	1	25	3	1
728	2	1	2	1	24.9	3	2
729	2	1	1	1	24	3	3
730	2	1	1	1	28.2	3	1
731	2	1	2	1	28.5	3	2
732	2	1	2	1	28.4	3	3
733	2	1	1	1	33.8	2	2
734	2	1	2	1	31.5	2	1
735	2	1	1	1	30.3	3	1
736	2	1	2	1	28.1	3	3
737	2	1	1	1	20.3	3	3
738	2	1	1	1	30.2	3	1
739	2	1	2	1	24.8	3	2
740	2	1	1	1	23.2	3	2
741	2	1	1	1	34.3	2	1
742	2	1	1	1	35.9	2	2
743	2	1	1	1	36.1	2	3
744	2	1	2	1	28.6	3	3
745	2	1	1	1	34.4	2	1
746	2	1	2	1	30.7	3	1
747	2	1	1	1	24.5	3	2
748	2	1	1	1	19.4	3	1
749	2	1	2	1	20.8	3	1
750	2	1	2	1	14.3	3	3
751	2	1	2	2	56.1	1	1
752	2	1	2	2	66.3	1	1
753	2	1	2	2	61.1	1	2
754	2	1	1	2	57.8	2	3
755	2	1	1	2	58.2	1	1
756	2	1	2	2	55.8	1	2
757	2	1	1	2	59.3	1	2
758	2	1	1	2	55.6	1	3
759	2	1	2	2	56.4	1	3
760	2	1	1	2	54.4	2	1
761	2	1	2	2	57.6	1	3
762	2	1	2	2	54.1	1	2
763	2	1	1	2	53.8	1	3
764	2	1	1	2	55.7	1	3
765	2	1	2	2	57.3	1	1
766	2	1	1	2	54.5	2	1
767	2	1	1	2	56.4	2	3
768	2	1	2	2	57.7	2	3
769	2	1	2	2	55.9	2	1
770	2	1	1	2	56.3	2	3
771	2	1	1	2	51.2	1	3
772	2	1	2	2	49.3	1	3
773	2	1	2	2	50.8	1	3
774	2	1	1	2	41.7	1	3
775	2	1	1	2	51.3	2	3
776	2	1	2	2	57.6	1	3
777	2	1	1	2	54.1	1	3
778	2	1	2	2	57.8	2	3
779	2	1	1	2	56.7	1	1
780	2	1	1	2	54.7	1	3
781	2	1	1	2	56.1	1	3
782	2	1	2	2	53.5	1	2
783	2	1	1	2	49.2	1	2
784	2	1	1	2	50.9	1	3
785	2	1	2	2	56.3	1	1
786	2	1	1	2	50.4	2	1
787	2	1	2	2	54.4	2	1
788	2	1	1	2	51.2	2	3
789	2	1	2	2	50.3	2	1
790	2	1	1	2	56.1	1	3
791	2	1	1	2	55.8	1	2
792	2	1	1	2	50.9	1	3
793	2	1	2	2	53.4	1	2
794	2	1	2	2	55.9	2	1
795	2	1	1	2	49.3	2	1
796	2	1	1	2	66.1	1	1
797	2	1	2	2	42.3	2	3
798	2	1	1	2	54.2	1	2
799	2	1	1	2	41.2	1	3
800	2	1	2	2	55.8	1	3
801	2	1	1	2	61.7	2	1
802	2	1	2	2	37.8	2	3
803	2	1	1	2	66.2	1	1
804	2	1	2	2	57.1	1	3
805	2	1	1	2	53.2	2	3
806	2	1	2	2	59.3	1	2
807	2	1	1	2	55.9	2	3
808	2	1	2	2	60.1	2	1
809	2	1	1	2	42.9	1	1
810	2	1	2	2	62.6	2	1
811	2	1	2	2	61.7	2	1
812	2	1	1	2	60.8	1	1
813	2	1	2	2	55.9	2	3
814	2	1	1	2	58.3	1	3
815	2	1	1	2	52.8	2	3
816	2	1	2	2	57.3	1	1
817	2	1	1	2	58.7	1	3
818	2	1	1	2	63.2	1	2
819	2	1	2	2	42.7	1	3
820	2	1	1	2	61.4	1	1
821	2	1	2	2	65.6	1	1
822	2	1	2	2	50.7	2	3
823	2	1	1	2	49.2	1	2
824	2	1	1	2	44.1	1	1
825	2	1	1	2	48.9	1	1
826	2	1	2	2	41.7	1	1
827	2	1	2	2	46.9	2	1
828	2	1	1	2	45.3	2	3
829	2	1	1	2	39.2	2	3
830	2	1	1	2	43.8	1	1
831	2	1	1	2	48.5	2	1
832	2	1	2	2	47.4	2	1
833	2	1	1	2	54.7	1	3
834	2	1	2	2	53.1	1	1
835	2	1	1	2	57.4	2	1
836	2	1	2	2	54.2	1	2
837	2	1	1	2	61.7	2	1
838	2	1	2	2	59.4	2	1
839	2	1	1	2	56.3	1	1
840	2	1	2	2	54.1	1	3
841	2	1	1	2	35.6	2	2
842	2	1	1	2	42.2	1	3
843	2	1	1	2	45.6	1	1
844	2	1	2	2	57.3	2	1
845	2	1	2	2	56.7	2	1
846	2	1	1	2	55.1	1	3
847	2	1	1	2	52.2	1	3
848	2	1	2	2	59.3	2	1
849	2	1	2	2	40.2	2	2
850	2	1	1	2	54.7	2	1
851	2	1	1	2	56.6	2	1
852	2	1	1	2	55.3	1	3
853	2	1	1	2	58.9	1	2
854	2	1	2	2	60.8	2	1
855	2	1	2	2	45.3	2	3
856	2	1	1	2	59.2	2	1
857	2	1	2	2	58.3	1	1
858	2	1	1	2	37.2	2	1
859	2	1	1	2	51.3	1	3
860	2	1	2	2	53.2	2	3
861	2	1	1	2	53.7	2	1
862	2	1	1	2	51.2	2	3
863	2	1	1	2	52.7	2	3
864	2	1	1	2	56.1	1	3
865	2	1	1	2	55.9	2	3
866	2	1	2	2	59.1	2	3
867	2	1	1	2	48.3	1	3
868	2	1	1	2	58.2	1	3
869	2	1	1	2	60.9	2	1
870	2	1	2	2	57.7	1	2
871	2	1	1	2	51.2	1	2
872	2	1	1	2	42.1	1	3
873	2	1	2	2	44.7	1	1
874	2	1	1	2	36.6	2	1
875	2	1	2	2	39.7	2	3
876	2	1	2	2	41.2	1	3
877	2	1	1	2	38.8	2	3
878	2	1	2	2	42.9	1	1
879	2	1	1	2	45.3	2	1
880	2	1	2	2	48.4	2	1
881	2	1	1	2	44.5	2	3
882	2	1	1	2	50.1	1	2
883	2	1	2	2	35.6	2	1
884	2	1	2	2	40.7	2	2
885	2	1	2	2	43.8	2	2
886	2	1	1	2	38.2	2	2
887	2	1	2	2	30.1	3	1
888	2	1	1	2	44.9	1	1
889	2	1	1	2	41.5	2	1
890	2	1	1	2	43.3	1	3
891	2	1	2	2	45.8	2	1
892	2	1	1	2	50.2	2	3
893	2	1	2	2	38.8	2	3
894	2	1	1	2	41.6	1	1
895	2	1	2	2	44.7	1	1
896	2	1	1	2	46.2	2	3
897	2	1	1	2	51.4	2	3
898	2	1	1	2	47.1	2	1
899	2	1	1	2	50.3	2	1
900	2	1	1	2	52.2	1	3
901	2	1	1	2	46.8	2	1
902	2	1	2	2	45.3	2	1
903	2	1	1	2	48.6	1	1
904	2	1	2	2	49.2	1	2
905	2	1	1	2	50.7	2	3
906	2	1	2	2	51.5	2	3
907	2	1	1	2	57.7	1	2
908	2	1	2	2	54.5	2	1
909	2	1	2	2	47.7	2	3
910	2	1	2	2	55.4	2	1
911	2	1	2	2	65.6	1	1
912	2	1	1	2	67.8	2	1
913	2	1	2	2	67.1	1	1
914	2	1	2	2	69.3	1	1
915	2	1	1	2	55.6	1	3
916	2	1	1	2	65.6	1	1
917	2	1	2	2	69.4	1	1
918	2	1	2	2	64.2	1	1
919	2	1	1	2	67.4	2	1
920	2	1	1	2	70.3	1	2
921	2	1	1	2	67.8	1	1
922	2	1	1	2	66.3	1	1
923	2	1	1	2	72.6	1	1
924	2	1	1	2	66.8	1	1
925	2	1	1	2	64.3	1	1
926	2	1	1	2	65.2	1	1
927	2	1	1	2	66.4	1	1
928	2	1	1	2	68.1	2	1
929	2	1	1	2	69.3	1	1
930	2	1	1	2	64.8	1	1
931	2	1	1	2	51.7	2	1
932	2	1	1	2	69.3	1	1
933	2	1	1	2	71.7	1	1
934	2	1	1	2	63.4	1	1
935	2	1	1	2	61.2	1	2
936	2	1	1	2	65.5	1	1
937	2	1	1	2	65.8	2	1
938	2	1	2	2	41.1	2	2
939	2	1	1	2	69.6	1	1
940	2	1	1	2	71.4	1	1
941	2	1	1	2	67.9	2	1
942	2	1	1	2	65.7	2	1
943	2	1	1	2	48.4	2	1
944	2	1	1	2	44.5	2	3
945	2	1	1	2	50.1	1	2
946	2	1	1	2	35.6	2	1
947	2	1	2	2	40.7	2	2
948	2	1	1	2	43.8	2	2
949	2	1	1	2	38.2	2	2
950	2	1	1	2	30.1	3	1
951	2	1	2	2	44.9	1	1
952	2	1	1	2	41.5	2	1
953	2	1	2	2	43.3	1	3
954	2	1	1	2	55.8	1	3
955	2	1	1	2	50.2	2	3
956	2	1	1	2	38.8	2	3
957	2	1	1	2	41.6	1	1
958	2	1	2	2	44.7	2	3
959	2	1	1	2	46.2	2	3
960	2	1	2	2	51.4	2	3
961	2	1	1	2	47.1	2	1
962	2	1	1	2	50.3	2	1
963	2	1	2	2	52.2	1	3
964	2	1	1	2	46.8	2	1
965	2	1	1	2	45.3	2	1
966	2	1	1	2	39.2	2	3
967	2	1	1	2	31.1	2	1
968	2	1	1	2	45.9	2	1
969	2	1	2	2	42.5	1	3
970	2	1	1	2	44.3	2	3
971	2	1	1	2	56.8	1	1
972	2	1	1	2	51.2	1	2
973	2	1	1	2	39.8	2	3
974	2	1	1	2	42.6	1	3
975	2	1	1	2	45.7	1	1
976	2	2	1	1	31	2	2
977	2	2	1	1	29.9	3	1
978	2	2	2	1	29.7	3	1
979	2	2	1	1	29.3	3	1
980	2	2	1	1	29.5	3	2
981	2	2	1	1	21.3	3	1
982	2	2	1	1	21.8	3	1
983	2	2	2	1	21.7	3	1
984	2	2	2	1	20.5	3	1
985	2	2	1	1	20.4	3	2
986	2	2	1	1	25.8	3	1
987	2	2	1	1	22.5	3	2
988	2	2	1	1	15.8	3	1
989	2	2	1	1	15.6	2	2
990	2	2	1	1	15.3	1	1
991	2	2	1	2	53.7	1	3
992	2	2	1	2	53.3	1	1
993	2	2	2	2	53.1	1	1
994	2	2	1	2	53.3	1	1
995	2	2	1	2	47.5	2	1
996	2	2	1	2	45.3	2	2
997	2	2	1	2	45.2	2	2
998	2	2	1	2	50.6	2	3
999	2	2	1	2	48.9	1	1
1000	2	2	1	2	48.3	1	3
1001	2	2	1	2	47.6	2	3
1002	2	2	1	2	53.8	2	1
1003	2	2	2	2	53.1	1	1
1004	2	2	1	2	53.8	2	1
1005	2	2	2	2	53.6	1	3
1006	2	2	1	2	47.1	2	1
1007	2	2	1	2	45.5	2	3
1008	2	2	1	2	45.3	2	2
1009	2	2	1	2	45.2	1	1
1010	2	2	1	2	50.6	2	1
1011	2	2	1	2	49.3	2	1
1012	2	2	1	2	48.1	1	3
1013	2	2	1	2	47.9	1	3
1014	2	2	1	2	47.8	1	3
1015	2	2	1	2	47.7	2	3
1016	2	2	1	2	46.8	2	1
1017	2	2	1	2	46.7	2	1
1018	2	2	2	2	52.3	2	1
1019	2	2	1	2	43.6	1	3
1020	2	2	1	2	41.4	2	3
1021	2	2	1	2	42.8	1	3
1022	2	2	1	2	43.2	2	1
1023	2	2	1	2	40.3	2	2
